# Supplementary material for: Glioma SOX2 expression decreased after adjuvant therapy
Source: BMC Cancer. 2019 Nov 12;19:1087. doi: 10.1186/s12885-019-6292-y (PMC6849258; doi:10.1186/s12885-019-6292-y)
Supplement: Supplementary file 1 — Additional file 1: Table S1. SOX2 mRNA expression in 153 glioma cases in the TCGA database. [file 12885_2019_6292_MOESM1_ESM.xlsx]

## Sheet: Sheet1
Table S1. SOX2 mRNA expression in 153 glioma cases in the TCGA database
sample	vital status	follow-up days	FPKM
TCGA-19-5960-01A	dead	455 days	365
TCGA-12-0618-01A	dead	395 days	274.4
TCGA-19-2629-01A	dead	737 days	265.3
TCGA-41-5651-01A	dead	460 days	258.1
TCGA-06-5408-01A	dead	357 days	252.9
TCGA-06-0129-01A	dead	1024 days	249.1
TCGA-02-2485-01A	alive	470 days	246.6
TCGA-14-1825-01A	dead	232 days	231.8
TCGA-26-5136-01B	dead	577 days	228.1
TCGA-28-5209-01A	alive	77 days	224.6
TCGA-06-0747-01A	dead	82 days	218.2
TCGA-02-2483-01A	alive	466 days	215
TCGA-14-0787-01A	dead	68 days	213.8
TCGA-27-2521-01A	dead	510 days	211.1
TCGA-06-5417-01A	alive	155 days	210.8
TCGA-06-2567-01A	dead	133 days	203.8
TCGA-14-1034-01A	dead	485 days	201.4
TCGA-08-0386-01A	dead	548 days	196.6
TCGA-76-4932-01A	dead	1458 days	194.2
TCGA-06-1804-01A	dead	414 days	190.2
TCGA-28-5207-01A	dead	343 days	189.8
TCGA-15-0742-01A	dead	419 days	186.8
TCGA-06-2570-01A	alive	958 days	185.6
TCGA-76-4929-01A	dead	111 days	184.1
TCGA-76-4925-01A	dead	146 days	183.3
TCGA-26-5132-01A	alive	286 days	179.1
TCGA-26-5133-01A	alive	452 days	175.2
TCGA-76-4931-01A	dead	279 days	174.7
TCGA-27-2528-01A	dead	480 days	174.4
TCGA-12-3653-01A	dead	442 days	174.3
TCGA-15-1444-01A	dead	1537 days	170.7
TCGA-06-2564-01A	alive	181 days	170
TCGA-06-0878-01A	alive	218 days	169.8
TCGA-28-5208-01A	dead	544 days	168
TCGA-19-2619-01A	alive	294 days	166.1
TCGA-06-0743-01A	dead	803 days	164.5
TCGA-06-2565-01A	dead	506 days	160.2
TCGA-06-0158-01A	dead	329 days	159.7
TCGA-06-0174-01A	dead	98 days	159.4
TCGA-14-0790-01B	dead	419 days	159.1
TCGA-27-1834-01A	dead	1233 days	158.5
TCGA-27-2526-01A	dead	87 days	158.2
TCGA-12-5299-01A	dead	98 days	158.2
TCGA-06-0745-01A	dead	239 days	157.6
TCGA-19-2625-01A	dead	124 days	157.5
TCGA-06-0125-01A	dead	1448 days	156.7
TCGA-28-5204-01A	dead	454 days	156.7
TCGA-28-5216-01A	alive	415 days	156.3
TCGA-32-2634-01A	alive	693 days	155.8
TCGA-12-0821-01A	dead	323 days	154.6
TCGA-06-5856-01A	dead	114 days	154
TCGA-06-0211-01B	dead	360 days	153.9
TCGA-14-2554-01A	dead	532 days	153.7
TCGA-06-0744-01A	dead	1426 days	151.6
TCGA-76-4926-01B	dead	138 days	151.5
TCGA-06-5859-01A	alive	139 days	149.9
TCGA-28-5215-01A	dead	335 days	149.6
TCGA-26-1442-01A	alive	953 days	149.2
TCGA-16-0846-01A	dead	119 days	149.1
TCGA-27-2519-01A	dead	550 days	148.4
TCGA-19-1390-01A	dead	772 days	148.1
TCGA-28-2509-01A	alive	145 days	148.1
TCGA-06-5416-01A	alive	204 days	148.1
TCGA-28-1747-01C	dead	77 days	147.7
TCGA-06-2563-01A	alive	932 days	147.5
TCGA-28-5220-01A	dead	388 days	147.3
TCGA-32-2616-01A	dead	224 days	146.6
TCGA-12-0616-01A	dead	448 days	146.5
TCGA-26-5139-01A	alive	48 days	145.9
TCGA-27-2523-01A	dead	489 days	145.4
TCGA-32-1970-01A	dead	468 days	144.6
TCGA-28-2499-01A	dead	95 days	144.4
TCGA-32-5222-01A	dead	585 days	143
TCGA-27-1835-01A	dead	648 days	143
TCGA-06-2558-01A	dead	380 days	141.2
TCGA-19-2624-01A	dead	5 days	139.4
TCGA-06-5414-01A	alive	273 days	137.8
TCGA-27-1832-01A	dead	300 days	136.8
TCGA-26-5134-01A	alive	167 days	136.6
TCGA-06-0157-01A	dead	97 days	134.2
TCGA-06-0187-01A	dead	828 days	134
TCGA-06-5858-01A	alive	187 days	133.2
TCGA-14-1823-01A	dead	543 days	133.1
TCGA-32-2638-01A	dead	766 days	132.5
TCGA-12-1597-01B	dead	675 days	130
TCGA-06-2561-01A	dead	537 days	128.5
TCGA-41-3915-01A	dead	360 days	128.4
TCGA-41-2572-01A	dead	406 days	128.2
TCGA-27-1830-01A	dead	154 days	127.3
TCGA-76-4927-01A	dead	535 days	127.2
TCGA-32-2632-01A	dead	269 days	126.8
TCGA-06-2557-01A	dead	33 days	126.7
TCGA-06-0686-01A	dead	432 days	126.4
TCGA-06-5413-01A	alive	268 days	124.4
TCGA-06-0649-01B	dead	64 days	121.6
TCGA-06-0156-01A	dead	178 days	120.9
TCGA-19-1787-01B	dead	385 days	119.8
TCGA-06-0168-01A	dead	598 days	118.7
TCGA-19-2620-01A	dead	148 days	117.9
TCGA-12-3650-01A	dead	333 days	117.2
TCGA-27-1837-01A	dead	427 days	115
TCGA-06-0178-01A	dead	2681 days	112
TCGA-12-3652-01A	dead	1062 days	111.9
TCGA-12-5295-01A	dead	454 days	111.8
TCGA-06-0238-01A	dead	405 days	110.4
TCGA-06-0184-01A	dead	2126 days	110.3
TCGA-06-0882-01A	dead	632 days	108.8
TCGA-14-0817-01A	dead	164 days	107.9
TCGA-12-0619-01A	dead	1062 days	107.6
TCGA-28-2514-01A	alive	160 days	104.6
TCGA-06-2559-01A	dead	150 days	104.5
TCGA-06-0646-01A	dead	175 days	103.6
TCGA-06-2562-01A	dead	382 days	103
TCGA-14-0789-01A	dead	342 days	102.9
TCGA-06-0644-01A	dead	384 days	99.9
TCGA-28-1753-01A	alive	37 days	99.7
TCGA-02-0047-01A	dead	448 days	99.2
TCGA-19-4065-01A	alive	214 days	98.5
TCGA-06-0750-01A	dead	28 days	97
TCGA-32-4213-01A	alive	604 days	97
TCGA-06-0749-01A	dead	82 days	96.8
TCGA-32-2615-01A	dead	485 days	96
TCGA-28-5213-01A	alive	951 days	94.8
TCGA-27-2524-01A	dead	231 days	93.9
TCGA-41-4097-01A	dead	6 days	92
TCGA-06-5418-01A	dead	83 days	89.4
TCGA-06-0138-01A	dead	737 days	89.2
TCGA-16-1045-01B	dead	883 days	88.9
TCGA-06-0190-01A	dead	317 days	86.7
TCGA-14-1829-01A	alive	218 days	83.5
TCGA-76-4928-01B	dead	94 days	83.1
TCGA-27-1831-01A	dead	505 days	81.7
TCGA-26-5135-01A	dead	270 days	79.2
TCGA-06-0219-01A	dead	22 days	78.6
TCGA-06-0645-01A	dead	175 days	77.9
TCGA-14-0781-01B	dead	29 days	77.7
TCGA-41-2571-01A	dead	26 days	77.4
TCGA-28-2513-01A	alive	222 days	74.5
TCGA-02-2486-01A	dead	618 days	73.2
TCGA-06-0141-01A	dead	313 days	72.9
TCGA-32-1982-01A	dead	142 days	70.8
TCGA-06-0210-01A	dead	225 days	69.7
TCGA-06-5412-01A	dead	138 days	62.3
TCGA-06-5411-01A	dead	254 days	60.1
TCGA-06-5410-01A	dead	108 days	53
TCGA-32-1980-01A	dead	36 days	49.8
TCGA-06-0132-01A	dead	771 days	49.4
TCGA-06-0139-01A	dead	362 days	31.1
TCGA-02-0055-01A	dead	76 days	23.5
TCGA-06-0130-01A	dead	394 days	21.3
TCGA-14-0871-01A	dead	880 days	16.1
TCGA-28-5218-01A	dead	157 days	2.9
TCGA-06-2569-01A	alive	13 days	2.6
